# Supplementary material for: Phase I trial of the TNF-α inhibitor certolizumab plus chemotherapy in stage IV lung adenocarcinomas
Source: Nat Commun. 2022 Oct 15;13:6095. doi: 10.1038/s41467-022-33719-6 (PMC9568581; doi:10.1038/s41467-022-33719-6)
Supplement: Supplementary file 4 — Source Data [file 41467_2022_33719_MOESM4_ESM.zip]

Archive with 10 entries (10 files):
- Figure 1C.xlsx
- Figure 2A.xlsx
- Figure 2B.xlsx
- Figure 3A.xlsx
- Figure 3B certo.csv
- Figure 3B control.csv
- Figure 3C certo.csv
- Figure 3C control.csv
- Supplementary Figure 2C.xlsx
- Supplementary Figure 3.xlsx
