# Supplementary material for: Phase I trial of the TNF-α inhibitor certolizumab plus chemotherapy in stage IV lung adenocarcinomas
Source: Nat Commun. 2022 Oct 15;13:6095. doi: 10.1038/s41467-022-33719-6 (PMC9568581; doi:10.1038/s41467-022-33719-6)
Supplement: Supplementary file 4 — Source Data [file 41467_2022_33719_MOESM4_ESM.zip › Figure 1C.xlsx]

## Sheet: LLC552 photon flux
Normalized photon flux (Day 14/Day 0)
Isotype	Cisplatin	anti-TNF	Cisplatin + anti-TNF
188	83.9	144	8.4
1350	305	78.5	45.9
155	100	201	5.99
194	91.6	774	4.73
441	135	152	6.78
254	62.8	113	3.35
914	62.4	91.8
