# Supplementary material for: Phase I trial of the TNF-α inhibitor certolizumab plus chemotherapy in stage IV lung adenocarcinomas
Source: Nat Commun. 2022 Oct 15;13:6095. doi: 10.1038/s41467-022-33719-6 (PMC9568581; doi:10.1038/s41467-022-33719-6)
Supplement: Supplementary file 4 — Source Data [file 41467_2022_33719_MOESM4_ESM.zip › Figure 2A.xlsx]

## Sheet: Sheet1
Deid	% change in unidimensional sum target lesions
6	0.12
12	0.02
10	0
11	-0.24
3	-0.25
5	-0.26
8	-0.27
7	-0.35
14	-0.35
15	-0.35
13	-0.38
1	-0.43
9	-0.43
16	-0.43
2	-0.48
4	-0.51
