# Supplementary material for: Phase I trial of the TNF-α inhibitor certolizumab plus chemotherapy in stage IV lung adenocarcinomas
Source: Nat Commun. 2022 Oct 15;13:6095. doi: 10.1038/s41467-022-33719-6 (PMC9568581; doi:10.1038/s41467-022-33719-6)
Supplement: Supplementary file 4 — Source Data [file 41467_2022_33719_MOESM4_ESM.zip › Figure 2B.xlsx]

## Sheet: Sheet1
ID	Dose	PFS	PFS_censor	DurRx
13	1	42.6	1	4.1
3	0	22.9	1	4.1
4	1	20.9	1	4.1
8	1	12.2	1	4.1
14	1	11.6	1	4.1
16	1	9.6	1	4.1
5	1	7.2	1	4.1
1	0	7.2	1	4.1
2	0	6.9	1	4.1
9	1	6.8	1	4.1
15	1	6.7	1	4.1
11	1	6.3	1	4.1
7	1	5.9	1	4.1
12	1	3.2	1	3.2
10	1	2.8	1	2.8
6	1	1.6	1	1.6
17	0	0	0	0
18	0	0	0	0
