# Supplementary material for: Phase I trial of the TNF-α inhibitor certolizumab plus chemotherapy in stage IV lung adenocarcinomas
Source: Nat Commun. 2022 Oct 15;13:6095. doi: 10.1038/s41467-022-33719-6 (PMC9568581; doi:10.1038/s41467-022-33719-6)
Supplement: Supplementary file 4 — Source Data [file 41467_2022_33719_MOESM4_ESM.zip › Figure 3A.xlsx]

## Sheet: Certolizumab treated group
ID	ID paper	Time	Repl 1	Repl 2	Average (nM)
MSK-003	2	Baseline	0.902	0.979	0.9405
MSK-003	2	Nadir	0.538	0.521	0.5295
MSK-005	3	Baseline	1.164	0.985	1.0745
MSK-005	3	Nadir	0.145	0.161	0.153
MSK-006	4	Baseline	1.49	1.421	1.4555
MSK-006	4	Nadir	0.188	0.185	0.1865
MSK-009	6	Baseline	2.175	2.165	2.17
MSK-009	6	Nadir	0.413	0.331	0.372
MSK-011	8	Baseline	2.028	2.389	2.2085
MSK-011	8	Nadir	0.442	0.866	0.654
MSK-018	11	Baseline	1.083	1.029	1.056
MSK-018	11	Nadir	0	0.106	0.053
MSK-010	7	Baseline	3.396	2.637	3.0165
MSK-010	7	Nadir	0.27	0.349	0.3095
MSK-012	9	Baseline	2.884	3.704	3.294
MSK-012	9	Nadir	0.69	0.64	0.665
MSK-015	10	Baseline	1.051	1.012	1.0315
MSK-015	10	Nadir	0.275	0.352	0.3135
MSK-016	13	Baseline	2.226	2.423	2.3245
MSK-016	13	Nadir	0.421	0.428	0.4245
MSK-019	12	Baseline	1.982	2.332	2.157
MSK-019	12	Nadir	0.078	0.036	0.057
MSK-021	15	Baseline	1.348	1.435	1.3915
MSK-021	15	Nadir	0.124	0.124	0.124
MSK-022	16	Baseline	1.813	1.94	1.8765
MSK-022	16	Nadir	0.376	0.355	0.3655
MSK-002	1	Baseline	1.46	1.57	1.515
MSK-002	1	Nadir	0.348	0.335	0.3415
MSK-020	14	Baseline	2.479	2.568	2.5235
MSK-020	14	Nadir	0.358	0.309	0.3335

## Sheet: Control group
ID paper	Time	Replicate 1	Replicate 2	Average (nM)
C1	Baseline	0.769	0.865	0.817
	Nadir	0.657	0.621	0.639
C2	Baseline	1.307	1.53	1.4185
	Nadir	1.249	1.235	1.242
C3	Baseline	1.265	1.065	1.165
	Nadir	0.547	0.506	0.5265
C4	Baseline	0.448	0.537	0.4925
	Nadir	1.519	1.305	1.412
C5	Baseline	2.301	2.002	2.1515
	Nadir	2.057	1.983	2.02
C6	Baseline	0.258	0.481	0.3695
	Nadir	0.547	0.619	0.583
C7	Baseline	1.486	1.497	1.4915
	Nadir	0.971	0.943	0.957
C8	Baseline	1.636	1.804	1.72
	Nadir	1.678	1.606	1.642
C9	Baseline	1.108	0.785	0.9465
	Nadir	0.662	0.706	0.684
C10	Baseline	1.126	0.791	0.9585
	Nadir	1.534	1.669	1.6015
