# Supplementary material for: Phase I trial of the TNF-α inhibitor certolizumab plus chemotherapy in stage IV lung adenocarcinomas
Source: Nat Commun. 2022 Oct 15;13:6095. doi: 10.1038/s41467-022-33719-6 (PMC9568581; doi:10.1038/s41467-022-33719-6)
Supplement: Supplementary file 4 — Source Data [file 41467_2022_33719_MOESM4_ESM.zip › Figure 3B certo.csv]

id	tnf	ltnf	l10tnf	days	pfs.month	pfs.status	os.month	os.status	group
MSK-002	1.515	0.415415438961332	0.180412632838324	0	4	1	8.2	1	trt
MSK-002	0.3415	-1.07440759997129	-0.466609291982449	41					trt
MSK-002	0.625	-0.470003629245736	-0.204119982655925	56					trt
MSK-002	0.4495	-0.799619425070462	-0.347270303930752	63					trt
MSK-002	1.0775	0.0746435429957657	0.0324172788327692	85					trt
MSK-002	5.9915	1.79034179814043	0.777535563653136	106					trt
MSK-002	8.184	2.10218102864933	0.912965620704104	114					trt
MSK-002	14.8345	2.6969555490966	1.17127291291101	124					trt
MSK-003	0.9405	-0.061343630241052	-0.0266412001136023	0	6.9	1	11.71	1	trt
MSK-003	0.5295	-0.635822113940676	-0.276134035556496	19					trt
MSK-003	0.541	-0.614336000135655	-0.266802734893431	41					trt
MSK-003	0.2365	-1.44180707105015	-0.62616885492617	61					trt
MSK-003	2.497	0.915090011297636	0.397418542351348	82					trt
MSK-003	10.3745	2.33935087218437	1.01596717502523	103					trt
MSK-003	15.099	2.71462851646233	1.1789481851168	117					trt
MSK-003	1.119	0.112435429329788	0.04883008652835	124					trt
MSK-005	1.0745	0.0718554371004281	0.0312064198274621	0	22.6	1	37.83	1	trt
MSK-005	0.6705	-0.399731576260404	-0.173601217812382	15					trt
MSK-005	0.153	-1.8773173575897	-0.815308569182401	20					trt
MSK-005	2.892	1.06194830429652	0.461198288622493	35					trt
MSK-005	34.801	3.54964612199975	1.54159172349377	48					trt
MSK-005	48.2645	3.87669630077318	1.68362781144054	62					trt
MSK-005	0.9645	-0.0361454466363533	-0.0156977680200967	68					trt
MSK-005	34.8035	3.54971795643577	1.54162292079294	89					trt
MSK-005	19.5725	2.97412551979993	1.29164630173675	110					trt
MSK-005	17.154	2.84223138256823	1.23436540574163	118					trt
MSK-005	8.178	2.10144762194245	0.912647106218317	132					trt
MSK-006	1.4555	0.375349484203541	0.16301220977483	0	20	1	47.7	0	trt
MSK-006	0.1865	-1.67932403989827	-0.729321163855294	14					trt
MSK-006	0.1835	-1.69554061148751	-0.736363931411892	21					trt
MSK-006	0.2765	-1.28554445801975	-0.558304864359283	28					trt
MSK-006	0.2715	-1.30379313960815	-0.566230166075134	42					trt
MSK-006	0.4055	-0.902634405426669	-0.392009141452825	56					trt
MSK-006	0.323	-1.13010295575948	-0.490797477668897	63					trt
MSK-006	0.8125	-0.207639364778244	-0.090176630349088	84					trt
MSK-006	0.8185	-0.200281882170947	-0.0869813162520398	105					trt
MSK-006	1.191	0.174793290373163	0.0759117614827775	112					trt
MSK-009	2.17	0.774727167552368	0.33645973384853	0	1.3	1	4	1	trt
MSK-009	0.5895	-0.528480559004711	-0.229516190568892	14					trt
MSK-009	0.372	-0.988861424708991	-0.429457060118102	21					trt
MSK-009	0.6075	-0.498403103767433	-0.21645371772965	28					trt
MSK-009	3.5455	1.26567919376191	0.549677489710556	42					trt
MSK-009	33.5215	3.512187024016	1.52532344394235	56					trt
MSK-010	3.0165	1.10409721889868	0.479503329652423	0	5.8	1	21.6	1	trt
MSK-010	0.3095	-1.17279718685749	-0.509339346643863	13					trt
MSK-010	0.332	-1.10262031006565	-0.478861916295964	21					trt
MSK-010	0.346	-1.06131650392441	-0.460923901207223	28					trt
MSK-010	0.3035	-1.19237366848258	-0.517841304588724	40					trt
MSK-010	0.7455	-0.293700144777344	-0.127552352210987	57					trt
MSK-010	0.3885	-0.945462109174435	-0.410608976863067	63					trt
MSK-010	0.7795	-0.249102590484306	-0.10818388047514	84					trt
MSK-010	0.507	-0.679244275390954	-0.294992040666664	105					trt
MSK-010	0.579	-0.546452801409142	-0.237321436272564	112					trt
MSK-010	0.445	-0.809680996815897	-0.351639989019068	127					trt
MSK-011	2.2085	0.792313552054444	0.34409740359441	0	20.7	1	32.4	1	trt
MSK-011	0.654	-0.424647927524938	-0.184422251675733	14					trt
MSK-011	1.072	0.0695260626486103	0.0301947853567512	21					trt
MSK-011	0.7495	-0.288348961439485	-0.125228362815702	28					trt
MSK-011	0.3985	-0.920047780751867	-0.399571674267869	35					trt
MSK-011	0.4615	-0.77327322503923	-0.335828294638069	49					trt
MSK-011	0.559	-0.581605805827038	-0.252588192113577	63					trt
MSK-011	0.246	-1.40242374304977	-0.609064892896621	70					trt
MSK-011	0.387	-0.949330585952355	-0.412289034981089	88					trt
MSK-011	0.4805	-0.73292805057179	-0.318306607995436	112					trt
MSK-011	0.7755	-0.254247296365544	-0.110418197850376	119					trt
MSK-011	0.384	-0.95711272639441	-0.415668775632469	133					trt
MSK-012	3.294	1.19210263175545	0.517723594833736	0	7.8	1	40.8	0	trt
MSK-012	1.6275	0.487045095100587	0.21152099724023	14					trt
MSK-012	0.802	-0.220646671115623	-0.0958256317158365	21					trt
MSK-012	0.8215	-0.196623341504814	-0.0853924322289195	28					trt
MSK-012	0.665	-0.407968238326283	-0.177178354696895	43					trt
MSK-012	0.995	-0.00501254182354429	-0.00217691925427455	56					trt
MSK-012	0.537	-0.621757184473272	-0.270025714300444	63					trt
MSK-012	4.9515	1.59969056097922	0.694736783385993	84					trt
MSK-012	3.6075	1.28301501166589	0.557206339765532	105					trt
MSK-012	0.7955	-0.228784431204296	-0.0993598160173997	126					trt
MSK-015	1.0315	0.0310140535291695	0.0134692323091704	0	20.3	1	40	0	trt
MSK-015	0.3415	-1.07440759997129	-0.466609291982449	14					trt
MSK-015	0.3135	-1.15995591890916	-0.503762454833265	21					trt
MSK-015	0.4205	-0.866310799569134	-0.376233999866069	31					trt
MSK-015	0.386	-0.951917909517306	-0.413412695328245	39					trt
MSK-015	0.687	-0.375420986759788	-0.16304326294045	56					trt
MSK-015	0.413	-0.884307686021104	-0.384049948343599	63					trt
MSK-015	0.4885	-0.7164158074993	-0.311135431945208	84					trt
MSK-016	2.3245	0.843504962148502	0.366329550519106	0	32.7	0	37.1	0	trt
MSK-016	0.54	-0.616186139423817	-0.267606240177031	12					trt
MSK-016	0.4245	-0.856843273230735	-0.372122305420029	21					trt
MSK-016	0.5055	-0.682207240521611	-0.29627884007298	28					trt
MSK-016	0.472	-0.750776293396582	-0.326058001365912	42					trt
MSK-016	0.8725	-0.136392624905555	-0.0592345643687825	54					trt
MSK-016	0.978	-0.0222456089473197	-0.00966114521239857	70					trt
MSK-016	1.9465	0.666032888068373	0.289254408054181	91					trt
MSK-016	0.8075	-0.213812223885325	-0.0928574689968595	117					trt
MSK-016	1.3945	0.332535928085407	0.144418518602069	124					trt
MSK-016	1.887	0.634988266386413	0.275771900164931	131					trt
MSK-016	0.513	-0.667479433811368	-0.289882634888184	138					trt
MSK-018	1.056	0.0544881852840698	0.0236639181977935	0	7.1	1	12.5	1	trt
MSK-018	0.144	-1.93794197940614	-0.84163750790475	13					trt
MSK-018	0.053	-2.93746336543002	-1.27572413039921	21					trt
MSK-018	0.0555	-2.89137225822975	-1.25570701687732	28					trt
MSK-018	0.6805	-0.384927456890616	-0.167171870460647	43					trt
MSK-018	0.393	-0.933945667112876	-0.405607449624573	56					trt
MSK-018	0.3645	-1.00922872753342	-0.438302467346007	64					trt
MSK-018	0.5455	-0.606052473709012	-0.263205245075639	83					trt
MSK-018	0.298	-1.21066179247673	-0.525783735923745	105					trt
MSK-018	0.4255	-0.854490330968708	-0.371100435579393	113					trt
MSK-018	0.2555	-1.36453286933838	-0.592609095529268	127					trt
MSK-019	2.157	0.768718367407019	0.333850145102545	0	2.8	1	4.44	1	trt
MSK-019	0.2515	-1.38031228944234	-0.599462010608054	14					trt
MSK-019	0.057	-2.86470401114759	-1.24412514432751	22					trt
MSK-019	0.121	-2.1119647333854	-0.91721462968355	27					trt
MSK-019	0.194	-1.63989711991881	-0.712198270069774	43					trt
MSK-019	0.277	-1.2837377727948	-0.557520230935551	49					trt
MSK-019	0.6185	-0.480458087149594	-0.20866029603486	63					trt
MSK-019	0.144	-1.93794197940614	-0.84163750790475	70					trt
MSK-019	0.477	-0.740238788093796	-0.321481620959886	97					trt
MSK-020	2.5235	0.92564682679818	0.402003309069705	0	4	0	7.3	0	trt
MSK-020	0.5005	-0.692147680226862	-0.300595918184663	14					trt
MSK-020	0.3335	-1.09811241362646	-0.476904161747432	21					trt
MSK-020	0.536	-0.623621117911335	-0.27083521030723	28					trt
MSK-020	0.5775	-0.549046836586188	-0.238448011435818	50					trt
MSK-020	0.7965	-0.227528149632034	-0.0988142198628497	72					trt
MSK-020	0.7775	-0.251671634928748	-0.109299602301125	92					trt
MSK-020	0.4815	-0.730849047743957	-0.317403708539447	113					trt
MSK-021	1.3915	0.330382301983808	0.143483210670062	0	7.1	1	23.1	1	trt
MSK-021	0.3475	-1.05699061397729	-0.459045191073867	20					trt
MSK-021	0.124	-2.0874737133771	-0.906578314837765	26					trt
MSK-021	0.242	-1.41881755282545	-0.616184634019569	35					trt
MSK-021	0.406	-0.901402119380404	-0.391473966422806	47					trt
MSK-021	1.33	0.285178942233662	0.123851640967086	59					trt
MSK-021	0.7915	-0.23382539966107	-0.101549080801625	66					trt
MSK-021	25.2445	3.22860831021258	1.40216677335231	87					trt
MSK-021	4.2825	1.45453695121614	0.631697371637548	108					trt
MSK-021	8.301	2.1163759894729	0.919130413860614	118					trt
MSK-021	0.9955	-0.00451015547788602	-0.00195873563657162	129					trt
MSK-022	1.8765	0.629408339592939	0.273348568749101	0	9.5	1	33.5	0	trt
MSK-022	0.676	-0.391562202939173	-0.170053304058364	14					trt
MSK-022	0.3655	-1.0064889997923	-0.437112618706121	21					trt
MSK-022	0.4105	-0.890379350089654	-0.38668683854454	28					trt
MSK-022	0.491	-0.711311151187616	-0.308918507877032	42					trt
MSK-022	0.9255	-0.0774211469685849	-0.0336235769110771	56					trt
MSK-022	0.4115	-0.887946258865013	-0.385630160451711	63					trt
MSK-022	0.684	-0.379797361359587	-0.164943898279884	77					trt
MSK-022	0.503	-0.687165108882398	-0.298432014944073	103					trt
MSK-022	0.6645	-0.408720400828837	-0.177505014721249	111					trt
MSK-022	0.4935	-0.706232420108601	-0.306712842994344	126					trt
