# Supplementary material for: Phase I trial of the TNF-α inhibitor certolizumab plus chemotherapy in stage IV lung adenocarcinomas
Source: Nat Commun. 2022 Oct 15;13:6095. doi: 10.1038/s41467-022-33719-6 (PMC9568581; doi:10.1038/s41467-022-33719-6)
Supplement: Supplementary file 4 — Source Data [file 41467_2022_33719_MOESM4_ESM.zip › Figure 3B control.csv]

id	tnf	ltnf	l10tnf	days	pfs.month	pfs.status	os.month	os.status	group
35457565	1.4185	0.349599975266769	0.151829340131871	0	6.6	1	9.4	1	control
35457565	1.2995	0.261979575099408	0.113776283837031	21					control
35457565	1.242	0.216722983511287	0.0941215958405614	42					control
35457565	1.4145	0.346776111759485	0.15060295179301	63					control
35457565	1.437	0.362557607096888	0.157456768134226	86					control
35457565	1.6235	0.484584312560764	0.21045229296202	114					control
35457565	1.556	0.4421184257562	0.19200959265367	135					control
35529665	1.165	0.152721087017664	0.0663259253620378	0	6.9	1	20.36	0	control
35529665	1.044	0.043059489460447	0.0187004986662434	21					control
35529665	1.194	0.17730901497041	0.0770043267933503	42					control
35529665	1.323	0.279901885132819	0.121559844187501	63					control
35529665	1.3155	0.27421682149821	0.119090852421722	84					control
35529665	1.147	0.137149838147234	0.0595634179012677	112					control
35529665	0.5265	-0.641503947408107	-0.278601624478495	133					control
35529665	0.675	-0.393042588109607	-0.170696227168975	154					control
35529665	1.413	0.34571510370239	0.150142161848559	175					control
35533488	2.1515	0.766165273296517	0.332741350418574	0	5.76	1	16.6	1	control
35533488	2.2105	0.793218734284161	0.344490519241893	20					control
35533488	2.02	0.703097511413113	0.305351369446624	43					control
35533488	2.51	0.920282753143692	0.399673721481038	71					control
35533488	2.1725	0.77587857815741	0.336959785120704	92					control
35533488	2.2025	0.789593078828198	0.342915917084086	113					control
35533488	1.17	0.157003748809665	0.0681858617461616	134					control
35406155	0.3695	-0.995604538593881	-0.432385557269155	0	13.06	1	24.67	0	control
35406155	1.073	0.0704584636485614	0.0305997219659511	21					control
35406155	0.884	-0.123298216344494	-0.0535477349869269	42					control
35406155	0.583	-0.539568092631645	-0.234331445240986	63					control
35406155	0.8885	-0.118220631387431	-0.0513425678586797	456					control
35522991	1.4915	0.399782324972666	0.173623257698082	0	16.9	1	18.95	1	control
35522991	1.4685	0.384241471656538	0.166873950858819	22					control
35522991	1.68	0.518793793415168	0.225309281725863	64					control
35522991	2.386	0.869618323675724	0.377670439334323	85					control
35522991	1.967	0.676509539406922	0.293804359919337	106					control
35522991	0.957	-0.0439518875291828	-0.0190880622231565	127					control
35522991	1.524	0.421338457264455	0.182984967003582	148					control
35522991	1.3365	0.290054256596837	0.125968963092556	169					control
35544804	1.72	0.542324290825362	0.235528446907549	0	4.77	1	18.45	0	control
35544804	1.9955	0.690894645506652	0.300051732120042	21					control
35544804	1.642	0.495915011030236	0.215373152783422	42					control
35544804	1.9445	0.665004874613665	0.288807947483479	63					control
35544804	1.946	0.665775983763813	0.289142835932333	81					control
35544804	1.636	0.492254238180555	0.213783299335304	105					control
35544350	0.9465	-0.0549843083327595	-0.0238793817001844	0	6.55	1	16.6	0	control
35544350	1.382	0.323531725345478	0.14050804303818	22					control
35544350	1.482	0.393392526873895	0.170848203643309	46					control
35544350	0.865	-0.145025772050258	-0.0629838925351858	72					control
35544350	0.7725	-0.258123270210237	-0.112101511903128	93					control
35544350	0.684	-0.379797361359587	-0.164943898279884	114					control
35544350	0.803	-0.219400565035375	-0.095284454721319	135					control
900767	1.5795	0.457108341260003	0.198519630241168	0	1.3	1	9.7	1	control
900767	1.154	0.143234168085908	0.0622058088197126	23					control
900767	1.0755	0.0727856697256476	0.0316104147234813	42					control
900767	1.572	0.452348694007015	0.196452541703389	63					control
900767	1.3625	0.309321247555262	0.13433651094868	84					control
