# Supplementary material for: Phase I trial of the TNF-α inhibitor certolizumab plus chemotherapy in stage IV lung adenocarcinomas
Source: Nat Commun. 2022 Oct 15;13:6095. doi: 10.1038/s41467-022-33719-6 (PMC9568581; doi:10.1038/s41467-022-33719-6)
Supplement: Supplementary file 4 — Source Data [file 41467_2022_33719_MOESM4_ESM.zip › Figure 3C certo.csv]

id	s100	days	pfs.month	pfs.status	os.month	os.status	group	s100.base	ptchange_s100
MSK-002	162.81	0	4	1	8.2	1	trt	162.81	0
MSK-002	137.28	41					trt	162.81	-15.6808549843376
MSK-002	140.79	56					trt	162.81	-13.5249677538235
MSK-002	146.79	63					trt	162.81	-9.83969043670537
MSK-002	114.09	85					trt	162.81	-29.9244518149991
MSK-002	119.25	106					trt	162.81	-26.7551133222775
MSK-002	184.23	114					trt	162.81	13.1564400221117
MSK-002	147.48	124					trt	162.81	-9.41588354523679
MSK-003	119.43	0	6.9	1	11.71	1	trt	119.43	0
MSK-003	86.76	19					trt	119.43	-27.3549359457423
MSK-003	126.99	41					trt	119.43	6.33006782215523
MSK-003	77.31	61					trt	119.43	-35.2675207234363
MSK-003	67.53	82					trt	119.43	-43.4564179854308
MSK-003	58.26	103					trt	119.43	-51.2182868625973
MSK-003	15.57	117					trt	119.43	-86.9630746043708
MSK-003	68.16	124					trt	119.43	-42.9289123335845
MSK-005	125.13	0	22.6	1	37.83	1	trt	125.13	0
MSK-005	88.02	15					trt	125.13	-29.6571565571805
MSK-005	168.24	20					trt	125.13	34.4521697434668
MSK-005	72.15	35					trt	125.13	-42.3399664349077
MSK-005	44.73	48					trt	125.13	-64.2531766962359
MSK-005	51.39	62					trt	125.13	-58.9307120594582
MSK-005	24.96	68					trt	125.13	-80.0527451450491
MSK-005	110.4	89					trt	125.13	-11.7717573723328
MSK-005	42.03	110					trt	125.13	-66.4109326300647
MSK-005	14.52	118					trt	125.13	-88.3960680891873
MSK-005	18.78	132					trt	125.13	-84.991608726924
MSK-006	80.28	0	20	1	47.7	0	trt	80.28	0
MSK-006	106.26	14					trt	80.28	32.3617339312407
MSK-006	17.34	21					trt	80.28	-78.4005979073244
MSK-006	8.73	28					trt	80.28	-89.1255605381166
MSK-006	20.91	42					trt	80.28	-73.9536621823617
MSK-006	66.12	56					trt	80.28	-17.6382660687593
MSK-006	44.4	63					trt	80.28	-44.6935724962631
MSK-006	68.13	84					trt	80.28	-15.1345291479821
MSK-006	36.15	105					trt	80.28	-54.9701046337818
MSK-006	56.37	112					trt	80.28	-29.7832585949178
MSK-009	252.63	0	1.3	1	4	1	trt	252.63	0
MSK-009	192.87	14					trt	252.63	-23.655147844674
MSK-009	200.19	21					trt	252.63	-20.7576297351858
MSK-009	231.75	28					trt	252.63	-8.26505165657285
MSK-009	204.48	42					trt	252.63	-19.0594941218383
MSK-009	217.89	56					trt	252.63	-13.7513359458497
MSK-010	115.95	0	5.8	1	21.6	1	trt	115.95	0
MSK-010	71.13	13					trt	115.95	-38.6545924967659
MSK-010	89.7	21					trt	115.95	-22.6390685640362
MSK-010	86.88	28					trt	115.95	-25.0711513583441
MSK-010	64.95	40					trt	115.95	-43.9844760672704
MSK-010	184.8	57					trt	115.95	59.379042690815
MSK-010	44.49	63					trt	115.95	-61.6300129366106
MSK-010	35.88	84					trt	115.95	-69.0556274256145
MSK-010	44.61	105					trt	115.95	-61.5265200517464
MSK-010	19.77	112					trt	115.95	-82.9495472186287
MSK-010	87.18	127					trt	115.95	-24.8124191461837
MSK-011	144.78	0	20.7	1	32.4	1	trt	144.78	0
MSK-011	214.08	21					trt	144.78	47.865727310402
MSK-011	188.01	28					trt	144.78	29.8590965602984
MSK-011	280.05	35					trt	144.78	93.4314131786158
MSK-011	104.4	49					trt	144.78	-27.8905926232905
MSK-011	138.99	63					trt	144.78	-3.99917115623704
MSK-011	179.64	70					trt	144.78	24.0779113137174
MSK-011	41.16	88					trt	144.78	-71.5706589307916
MSK-011	164.19	112					trt	144.78	13.4065478657273
MSK-011	229.77	119					trt	144.78	58.7028595109822
MSK-011	138.81	133					trt	144.78	-4.12349772067965
MSK-012	160.32	0	7.8	1	40.8	0	trt	160.32	0
MSK-012	130.11	14					trt	160.32	-18.8435628742515
MSK-012	60.09	21					trt	160.32	-62.5187125748503
MSK-012	101.28	28					trt	160.32	-36.8263473053892
MSK-012	85.56	43					trt	160.32	-46.6317365269461
MSK-012	127.2	56					trt	160.32	-20.6586826347305
MSK-012	78.87	63					trt	160.32	-50.8046407185629
MSK-012	38.58	84					trt	160.32	-75.935628742515
MSK-012	44.1	105					trt	160.32	-72.4925149700599
MSK-012	40.98	126					trt	160.32	-74.438622754491
MSK-015	151.47	0	20.3	1	40	0	trt	151.47	0
MSK-015	91.74	14					trt	151.47	-39.4335511982571
MSK-015	59.73	21					trt	151.47	-60.5664488017429
MSK-015	114.99	31					trt	151.47	-24.0839770251535
MSK-015	25.89	39					trt	151.47	-82.9075064369182
MSK-015	61.77	56					trt	151.47	-59.2196474549416
MSK-015	31.89	63					trt	151.47	-78.9463260051495
MSK-015	61.14	84					trt	151.47	-59.6355714002773
MSK-016	86.88	0	32.7	0	37.1	0	trt	86.88	0
MSK-016	88.56	12					trt	86.88	1.93370165745857
MSK-016	125.43	21					trt	86.88	44.371546961326
MSK-016	79.05	28					trt	86.88	-9.01243093922652
MSK-016	81.75	42					trt	86.88	-5.90469613259668
MSK-016	20.16	54					trt	86.88	-76.7955801104972
MSK-016	42.66	70					trt	86.88	-50.8977900552486
MSK-016	28.83	91					trt	86.88	-66.8162983425414
MSK-016	32.4	117					trt	86.88	-62.707182320442
MSK-016	133.17	124					trt	86.88	53.2803867403315
MSK-016	48.51	131					trt	86.88	-44.164364640884
MSK-016	102.36	138					trt	86.88	17.8176795580111
MSK-018	144.36	0	7.1	1	12.5	1	trt	144.36	0
MSK-018	129.96	13					trt	144.36	-9.97506234413965
MSK-018	108.39	21					trt	144.36	-24.9168744804655
MSK-018	95.97	28					trt	144.36	-33.520365752286
MSK-018	65.13	43					trt	144.36	-54.8836242726517
MSK-018	124.77	56					trt	144.36	-13.5702410640067
MSK-018	59.61	64					trt	144.36	-58.7073981712386
MSK-018	68.37	83					trt	144.36	-52.6392352452203
MSK-018	54.81	105					trt	144.36	-62.0324189526185
MSK-018	71.4	113					trt	144.36	-50.5403158769742
MSK-018	52.56	127					trt	144.36	-63.5910224438903
MSK-019	202.2	0	2.8	1	4.44	1	trt	202.2	0
MSK-019	169.56	14					trt	202.2	-16.1424332344214
MSK-019	125.13	22					trt	202.2	-38.1157270029674
MSK-019	202.05	27					trt	202.2	-0.0741839762611163
MSK-019	82.68	43					trt	202.2	-59.1097922848665
MSK-019	178.23	49					trt	202.2	-11.8545994065282
MSK-019	122.4	63					trt	202.2	-39.4658753709199
MSK-019	118.32	70					trt	202.2	-41.4836795252226
MSK-019	186.45	97					trt	202.2	-7.7893175074184
MSK-020	50.85	0	4	1	7.3	0	trt	50.85	0
MSK-020	39.72	14					trt	50.85	-21.8879056047198
MSK-020	39.27	21					trt	50.85	-22.7728613569321
MSK-020	24.12	28					trt	50.85	-52.5663716814159
MSK-020	17.25	50					trt	50.85	-66.0766961651917
MSK-020	66.06	72					trt	50.85	29.9115044247788
MSK-020	33.81	92					trt	50.85	-33.5103244837758
MSK-020	13.68	113					trt	50.85	-73.0973451327434
MSK-021	143.88	0	7.1	1	23.1	1	trt	143.88	0
MSK-021	100.23	20					trt	143.88	-30.3377814845705
MSK-021	99.78	26					trt	143.88	-30.650542118432
MSK-021	97.5	35					trt	143.88	-32.2351959966639
MSK-021	68.52	47					trt	143.88	-52.3769808173478
MSK-021	102.69	59					trt	143.88	-28.628023352794
MSK-021	61.41	66					trt	143.88	-57.3185988323603
MSK-021	73.71	87					trt	143.88	-48.7698081734779
MSK-021	39.33	108					trt	143.88	-72.6647206005004
MSK-021	65.04	118					trt	143.88	-54.7956630525438
MSK-021	44.07	129					trt	143.88	-69.3703085904921
MSK-022	155.4	0	9.5	1	33.5	0	trt	155.4	0
MSK-022	51.93	14					trt	155.4	-66.5830115830116
MSK-022	30.66	21					trt	155.4	-80.2702702702703
MSK-022	60.51	28					trt	155.4	-61.0617760617761
MSK-022	69.36	42					trt	155.4	-55.3667953667954
MSK-022	83.97	56					trt	155.4	-45.965250965251
MSK-022	96.12	63					trt	155.4	-38.1467181467181
MSK-022	54.06	77					trt	155.4	-65.2123552123552
MSK-022	99.06	103					trt	155.4	-36.2548262548263
MSK-022	52.26	111					trt	155.4	-66.3706563706564
MSK-022	28.2	126					trt	155.4	-81.8532818532819
