# Supplementary material for: Phase I trial of the TNF-α inhibitor certolizumab plus chemotherapy in stage IV lung adenocarcinomas
Source: Nat Commun. 2022 Oct 15;13:6095. doi: 10.1038/s41467-022-33719-6 (PMC9568581; doi:10.1038/s41467-022-33719-6)
Supplement: Supplementary file 4 — Source Data [file 41467_2022_33719_MOESM4_ESM.zip › Figure 3C control.csv]

id	s100	days	pfs.month	pfs.status	os.month	os.status	group	s100.base	ptchange_s100
900767	6160.89	0	1.3	1	9.7	1	control	6160.89	0
900767	4730.55	23					control	6160.89	-23.216450869923
900767	4180.86	42					control	6160.89	-32.1387007396659
900767	4329.51	63					control	6160.89	-29.725899991722
900767	4757.4	84					control	6160.89	-22.7806372131299
35406155	956.67	0	13.06	1	24.67	0	control	956.67	0
35406155	351.06	21					control	956.67	-63.3039606133776
35406155	1617.63	42					control	956.67	69.089654739879
35406155	840.93	63					control	956.67	-12.0982156856596
35406155	1001.76	112					control	956.67	4.71322399573521
35406155	556.14	131					control	956.67	-41.8671015083571
35406155	1306.02	456					control	956.67	36.517294364828
35457565	2211.06	0	6.6	1	9.4	1	control	2211.06	0
35457565	2143.56	21					control	2211.06	-3.05283438712654
35457565	1693.5	42					control	2211.06	-23.4077772652031
35457565	1708.35	63					control	2211.06	-22.7361537000353
35457565	2823.06	86					control	2211.06	27.6790317766139
35457565	2121.39	114					control	2211.06	-4.05552088138721
35457565	1378.59	135					control	2211.06	-37.6502672926108
35522991	1141.17	0	16.9	1	18.95	1	control	1141.17	0
35522991	1845.09	22					control	1141.17	61.6840610951918
35522991	4350.66	64					control	1141.17	281.245563763506
35522991	921.81	85					control	1141.17	-19.2223770340966
35522991	3382.02	106					control	1141.17	196.364257735482
35522991	872.01	127					control	1141.17	-23.5863193038723
35522991	2033.88	148					control	1141.17	78.2276085070585
35522991	2183.58	169					control	1141.17	91.3457241252399
35529665	1954.89	0	6.9	1	20.36	0	control	1954.89	0
35529665	1199.46	21					control	1954.89	-38.6430950079033
35529665	1452.09	42					control	1954.89	-25.7201172444485
35529665	770.76	63					control	1954.89	-60.5727176465172
35529665	722.91	84					control	1954.89	-63.0204257017019
35529665	658.86	112					control	1954.89	-66.2968248852877
35529665	1047.45	133					control	1954.89	-46.4189800960668
35529665	1422.84	154					control	1954.89	-27.2163651151727
35529665	2083.38	175					control	1954.89	6.57274833878121
35533488	2747.52	0	5.76	1	16.6	1	control	2747.52	0
35533488	2198.73	20					control	2747.52	-19.9740129280224
35533488	2854.5	43					control	2747.52	3.89369322152341
35533488	3076.23	71					control	2747.52	11.9638801537386
35533488	1643.34	92					control	2747.52	-40.1882424877708
35533488	1190.94	113					control	2747.52	-56.654000698812
35533488	1733.58	134					control	2747.52	-36.9038259958071
35544350	1595.4	0	6.55	1	16.6	0	control	1595.4	0
35544350	952.47	22					control	1595.4	-40.2989845806694
35544350	4732.86	46					control	1595.4	196.656637833772
35544350	2302.29	72					control	1595.4	44.3080105302745
35544350	1393.41	93					control	1595.4	-12.6607747273411
35544350	429.66	114					control	1595.4	-73.068822865739
35544350	652.83	135					control	1595.4	-59.0804813839789
35544804	3115.17	0	4.77	1	18.45	0	control	3115.17	0
35544804	1957.77	21					control	3115.17	-37.1536705861959
35544804	2498.7	42					control	3115.17	-19.78928918807
35544804	1529.7	63					control	3115.17	-50.8951357389805
35544804	1467.99	81					control	3115.17	-52.876087019328
35544804	2274.21	105					control	3115.17	-26.9956374772484
