# Supplementary material for: Phase I trial of the TNF-α inhibitor certolizumab plus chemotherapy in stage IV lung adenocarcinomas
Source: Nat Commun. 2022 Oct 15;13:6095. doi: 10.1038/s41467-022-33719-6 (PMC9568581; doi:10.1038/s41467-022-33719-6)
Supplement: Supplementary file 4 — Source Data [file 41467_2022_33719_MOESM4_ESM.zip › Supplementary Figure 2C.xlsx]

## Sheet: CMT167 photon flux
Normalized photon flux (Day 14/Day 0)
Isotype	Cisplatin	Anti-TNF	Cisplatin + anti-TNF
120000	15800	753.64	1580
44900	14900	627.404	2345.74
8460	3620	6189.04	2010.42
35928.7	3574.56	4620.34	191.767
89400	7077.01	3820	1550.36
			996.648
