# Supplementary material for: Phase I trial of the TNF-α inhibitor certolizumab plus chemotherapy in stage IV lung adenocarcinomas
Source: Nat Commun. 2022 Oct 15;13:6095. doi: 10.1038/s41467-022-33719-6 (PMC9568581; doi:10.1038/s41467-022-33719-6)
Supplement: Supplementary file 4 — Source Data [file 41467_2022_33719_MOESM4_ESM.zip › Supplementary Figure 3.xlsx]

## Sheet: swimmer_data2
ID	Dose	PFS	PFS_censor	OS	OS_censor
13	1	42.6	1	70.9	0
3	0	22.9	1	38.3	1
4	1	20.9	1	81	0
8	1	12.2	1	32.8	1
14	1	11.6	1	14.6	1
16	1	9.6	1	67.5	0
5	1	7.2	1	16.7	1
1	0	7.2	1	8.3	1
2	0	6.9	1	11.9	1
9	1	6.8	1	74.2	0
15	1	6.7	1	23.4	1
11	1	6.3	1	12.7	1
7	1	5.9	1	21.8	1
12	1	3.2	1	4.5	1
10	1	2.8	1	54.3	1
6	1	1.6	1	4.1	1
17	0	0	0	5.7	1
18	0	0	0	29.2	1
